# Supplementary material for: Cyanobacteria-derived near-infrared autofluorescent exosomes enabling synergistic brain lesion imaging and neuroprotection
Source: Bioact Mater. 2026 Apr 20;63:718–31. doi: 10.1016/j.bioactmat.2026.04.027 (PMC13123330; doi:10.1016/j.bioactmat.2026.04.027)
Supplement: Multimedia component 2 [file mmc2.xlsx]

## Sheet: 查看蛋白集表 无差异 膜
Accession	Symbol	Protein name	Entrez ID	Description	GO_id	GO_term	KO_id	KO_name	Pathway_id	Pathway_definition	COG_id	COG_Functional Categories	COG_description	Pfam_id	Domain	Domain description	Subcellular Loc
Q31LA4	Synpcc7942_2135	Phosphate ABC transporter permease	72431013	Q31LA4_SYNE7 Phosphate ABC transporter permease OS=Synechococcus elongatus (strain ATCC 33912 / PCC 7942 / FACHB-805) OX=1140 GN=Synpcc7942_2135 PE=4 SV=1	GO:0005575;;GO:0016020;;GO:0110165;;	CC:cellular_component;;CC:membrane;;CC:cellular anatomical entity;;	------	------	------	------	ENOG4111GUN	S:Function unknown	ENOG4111GUN(-)	------	------	------	CYT
Q31QW4	Synpcc7942_0523	MAPEG family protein	-	Q31QW4_SYNE7 MAPEG family protein OS=Synechococcus elongatus (strain ATCC 33912 / PCC 7942 / FACHB-805) OX=1140 GN=Synpcc7942_0523 PE=4 SV=1	GO:0005575;;GO:0016020;;GO:0110165;;	CC:cellular_component;;CC:membrane;;CC:cellular anatomical entity;;	------	------	------	------	ENOG410ZI2V;;ENOG410XV18	S:Function unknown;;	ENOG410ZI2V(MAPEG family); ENOG410XV18(in eicosanoid and glutathione metabolism)	PF01124.22	MAPEG	MAPEG family	CYT
P39665	sphX	Protein SphX	72431335	SPHX_SYNE7 Protein SphX OS=Synechococcus elongatus (strain ATCC 33912 / PCC 7942 / FACHB-805) OX=1140 GN=sphX PE=1 SV=1	GO:0006810;;GO:0006817;;GO:0008150;;GO:0007155;;GO:0015698;;GO:0009987;;GO:0051234;;GO:0051179;;GO:0016020;;GO:0005575;;GO:0005576;;GO:0042597;;GO:0005886;;GO:0110165;;GO:0043168;;GO:0003674;;GO:0042301;;GO:0043167;;GO:0005488;;	BP:transport;;BP:phosphate ion transport;;BP:biological_process;;BP:cell adhesion;;BP:inorganic anion transport;;BP:cellular process;;BP:establishment of localization;;BP:localization;;CC:membrane;;CC:cellular_component;;CC:extracellular region;;CC:periplasmic space;;CC:plasma membrane;;CC:cellular anatomical entity;;MF:anion binding;;MF:molecular_function;;MF:phosphate ion binding;;MF:ion bindin…	K02040	pstS	map05152;;map02010;;map02020	Tuberculosis;;ABC transporters;;Two-component system	COG0226	G:Carbohydrate transport and metabolism	COG0226(RuBisCO catalyzes two reactions the carboxylation of D- ribulose 1,5-bisphosphate, the primary event in carbon dioxide fixation, as well as the oxidative fragmentation of the pentose substrate)	PF12849.11;;PF12727.11;;PF01547.29	PBP_like_2;;PBP_like;;SBP_bac_1	PBP superfamily domain;;PBP superfamily domain;;Bacterial extracellular solute-binding protein	CYT
Q31N76	Synpcc7942_1463	Synpcc7942_1463	-	Q31N76_SYNE7 Probable porin OS=Synechococcus elongatus (strain ATCC 33912 / PCC 7942 / FACHB-805) OX=1140 GN=Synpcc7942_1463 PE=3 SV=1	GO:0006810;;GO:0008150;;GO:0008643;;GO:0071702;;GO:0051234;;GO:0051179;;GO:0016020;;GO:0005575;;GO:0110165;;GO:0005215;;GO:0015288;;GO:0022857;;GO:0015267;;GO:0003674;;GO:0022829;;GO:0022803;;	BP:transport;;BP:biological_process;;BP:carbohydrate transport;;BP:organic substance transport;;BP:establishment of localization;;BP:localization;;CC:membrane;;CC:cellular_component;;CC:cellular anatomical entity;;MF:transporter activity;;MF:porin activity;;MF:transmembrane transporter activity;;MF:channel activity;;MF:molecular_function;;MF:wide pore channel activity;;MF:passive transmembrane tr…	------	------	------	------	ENOG410ZM16;;ENOG41117KE	M:Cell wall/membrane/envelope biogenesis;;	ENOG410ZM16(Carbohydrate-selective porin OprB); ENOG41117KE(Carbohydrate-selective porin OprB)	PF04966.16;;PF00395.24	OprB;;SLH	Carbohydrate-selective porin, OprB family;;S-layer homology domain	CYT
Q54705	SEA0026	SEA0026	72431389	Q54705_SYNE7 Band 7 protein OS=Synechococcus elongatus (strain ATCC 33912 / PCC 7942 / FACHB-805) OX=1140 GN=SEA0026 PE=3 SV=2	GO:0005575;;GO:0016020;;GO:0110165;;	CC:cellular_component;;CC:membrane;;CC:cellular anatomical entity;;	------	------	------	------	COG2268	S:Function unknown	COG2268(Band 7 protein)	PF01145.29	Band_7	SPFH domain / Band 7 family	CYT
Q31L64	idiA	Iron deficiency-induced protein A	-	IDIA_SYNE7 Iron deficiency-induced protein A OS=Synechococcus elongatus (strain ATCC 33912 / PCC 7942 / FACHB-805) OX=1140 GN=idiA PE=1 SV=2	GO:0006826;;GO:0051179;;GO:0000041;;GO:0098662;;GO:0098660;;GO:0006810;;GO:0006812;;GO:0006811;;GO:0009987;;GO:0034220;;GO:0008150;;GO:0051234;;GO:0034755;;GO:0055085;;GO:0030001;;GO:0098655;;GO:0098590;;GO:0016020;;GO:0034357;;GO:0042651;;GO:0031676;;GO:0110165;;GO:0042717;;GO:0005575;;GO:0003674;;GO:0005488;;GO:0043167;;GO:0043169;;GO:0046872;;	BP:iron ion transport;;BP:localization;;BP:transition metal ion transport;;BP:inorganic cation transmembrane transport;;BP:inorganic ion transmembrane transport;;BP:transport;;BP:cation transport;;BP:ion transport;;BP:cellular process;;BP:ion transmembrane transport;;BP:biological_process;;BP:establishment of localization;;BP:iron ion transmembrane transport;;BP:transmembrane transport;;BP:metal …	K02012	afuA, fbpA	map02010	ABC transporters	COG1840	P:Inorganic ion transport and metabolism	COG1840(extracellular solute-binding protein, family 1)	PF13343.10;;PF13416.10;;PF01547.29;;PF13531.10	SBP_bac_6;;SBP_bac_8;;SBP_bac_1;;SBP_bac_11	Bacterial extracellular solute-binding protein;;Bacterial extracellular solute-binding protein;;Bacterial extracellular solute-binding protein;;Bacterial extracellular solute-binding protein	CYT
Q31P78	Synpcc7942_1111	Synpcc7942_1111	-	Q31P78_SYNE7 Serine/threonine protein kinase OS=Synechococcus elongatus (strain ATCC 33912 / PCC 7942 / FACHB-805) OX=1140 GN=Synpcc7942_1111 PE=4 SV=1	GO:0016310;;GO:0009987;;GO:0006793;;GO:0008150;;GO:0008152;;GO:0044237;;GO:0006796;;GO:0016020;;GO:0005575;;GO:0110165;;GO:0035639;;GO:0003674;;GO:0005488;;GO:0043167;;GO:1901363;;GO:1901265;;GO:0043168;;GO:0000166;;GO:0004674;;GO:0016740;;GO:0004672;;GO:0017076;;GO:0005524;;GO:0016301;;GO:0140096;;GO:0036094;;GO:0003824;;GO:0030554;;GO:0016773;;GO:0016772;;GO:0097367;;GO:0032559;;GO:0097159;;GO:…	BP:phosphorylation;;BP:cellular process;;BP:phosphorus metabolic process;;BP:biological_process;;BP:metabolic process;;BP:cellular metabolic process;;BP:phosphate-containing compound metabolic process;;CC:membrane;;CC:cellular_component;;CC:cellular anatomical entity;;MF:purine ribonucleoside triphosphate binding;;MF:molecular_function;;MF:binding;;MF:ion binding;;MF:heterocyclic compound binding…	K08884	K08884	------	------	COG0515	J:Translation, ribosomal structure and biogenesis	COG0515(Located at the top of the head of the 30S subunit, it contacts several helices of the 16S rRNA. In the 70S ribosome it contacts the 23S rRNA (bridge B1a) and protein L5 of the 50S subunit (bridge B1b), connecting the 2 subunits)	PF00069.29;;PF07714.21;;PF01636.27;;PF03109.20	Pkinase;;PK_Tyr_Ser-Thr;;APH;;ABC1	Protein kinase domain;;Protein tyrosine and serine/threonine kinase;;Phosphotransferase enzyme family;;ABC1 atypical kinase-like domain	CYT
Q31L61	Synpcc7942_2178	Phage holin family protein	72431060	Q31L61_SYNE7 Phage holin family protein OS=Synechococcus elongatus (strain ATCC 33912 / PCC 7942 / FACHB-805) OX=1140 GN=Synpcc7942_2178 PE=4 SV=1	GO:0005575;;GO:0016020;;GO:0110165;;	CC:cellular_component;;CC:membrane;;CC:cellular anatomical entity;;	K08972	K08972	------	------	COG1950	S:Function unknown	COG1950(Membrane)	PF04020.17	Phage_holin_4_2	Mycobacterial 4 TMS phage holin, superfamily IV	CYT
Q31R66	Synpcc7942_0421	MAPEG family protein	72429241	Q31R66_SYNE7 MAPEG family protein OS=Synechococcus elongatus (strain ATCC 33912 / PCC 7942 / FACHB-805) OX=1140 GN=Synpcc7942_0421 PE=4 SV=1	GO:0016020;;GO:0005575;;GO:0110165;;GO:0003824;;GO:0016740;;GO:0003674;;	CC:membrane;;CC:cellular_component;;CC:cellular anatomical entity;;MF:catalytic activity;;MF:transferase activity;;MF:molecular_function;;	------	------	------	------	ENOG41121Z4	O:Posttranslational modification, protein turnover, chaperones	ENOG41121Z4(Microsomal glutathione S-transferase 2)	PF01124.22	MAPEG	MAPEG family	CYT
Q8GIS7	SEA0045	Prepilin-type N-terminal cleavage/methylation domain-containing protein	-	Q8GIS7_SYNE7 Prepilin-type N-terminal cleavage/methylation domain-containing protein OS=Synechococcus elongatus (strain ATCC 33912 / PCC 7942 / FACHB-805) OX=1140 GN=SEA0045 PE=4 SV=1	GO:0005575;;GO:0016020;;GO:0110165;;	CC:cellular_component;;CC:membrane;;CC:cellular anatomical entity;;	------	------	------	------	ENOG410Y22R	S:Function unknown	ENOG410Y22R(-)	------	------	------	CYT
Q31N75	Synpcc7942_1464	Synpcc7942_1464	72430503	Q31N75_SYNE7 Probable porin OS=Synechococcus elongatus (strain ATCC 33912 / PCC 7942 / FACHB-805) OX=1140 GN=Synpcc7942_1464 PE=3 SV=1	GO:0006810;;GO:0008150;;GO:0008643;;GO:0071702;;GO:0051234;;GO:0051179;;GO:0016020;;GO:0005575;;GO:0110165;;GO:0005215;;GO:0015288;;GO:0022857;;GO:0015267;;GO:0003674;;GO:0022829;;GO:0022803;;	BP:transport;;BP:biological_process;;BP:carbohydrate transport;;BP:organic substance transport;;BP:establishment of localization;;BP:localization;;CC:membrane;;CC:cellular_component;;CC:cellular anatomical entity;;MF:transporter activity;;MF:porin activity;;MF:transmembrane transporter activity;;MF:channel activity;;MF:molecular_function;;MF:wide pore channel activity;;MF:passive transmembrane tr…	------	------	------	------	ENOG410ZM16;;ENOG41117KE	M:Cell wall/membrane/envelope biogenesis;;	ENOG410ZM16(Carbohydrate-selective porin OprB); ENOG41117KE(Carbohydrate-selective porin OprB)	PF04966.16;;PF00395.24	OprB;;SLH	Carbohydrate-selective porin, OprB family;;S-layer homology domain	CYT
Q31RA4	Synpcc7942_0383	DUF975 family protein	72429203	Q31RA4_SYNE7 Glycerophosphoryl diester phosphodiesterase membrane domain-containing protein OS=Synechococcus elongatus (strain ATCC 33912 / PCC 7942 / FACHB-805) OX=1140 GN=Synpcc7942_0383 PE=4 SV=1	GO:0005575;;GO:0016020;;GO:0110165;;	CC:cellular_component;;CC:membrane;;CC:cellular anatomical entity;;	------	------	------	------	ENOG411013N;;ENOG4111P90	S:Function unknown;;	ENOG411013N(-); ENOG4111P90(-)	------	------	------	CYT
Q31PH4	Synpcc7942_1015	Synpcc7942_1015	72429868	Q31PH4_SYNE7 Methyl-accepting chemotaxis sensory transducer OS=Synechococcus elongatus (strain ATCC 33912 / PCC 7942 / FACHB-805) OX=1140 GN=Synpcc7942_1015 PE=3 SV=1	GO:0009987;;GO:0050794;;GO:0008150;;GO:0007165;;GO:0065007;;GO:0050789;;GO:0016020;;GO:0005575;;GO:0110165;;	BP:cellular process;;BP:regulation of cellular process;;BP:biological_process;;BP:signal transduction;;BP:biological regulation;;BP:regulation of biological process;;CC:membrane;;CC:cellular_component;;CC:cellular anatomical entity;;	K02660	pilJ	map02025;;map02020	Biofilm formation - Pseudomonas aeruginosa;;Two-component system	COG0840	E:Amino acid transport and metabolism	COG0840(homoserine O-acetyltransferase)	PF00015.25;;PF00672.29;;PF14559.10	MCPsignal;;HAMP;;TPR_19	Methyl-accepting chemotaxis protein;;HAMP domain;;Tetratricopeptide repeat	CYT
Q31M17	Synpcc7942_1872	Histidine kinase	72430744	Q31M17_SYNE7 histidine kinase OS=Synechococcus elongatus (strain ATCC 33912 / PCC 7942 / FACHB-805) OX=1140 GN=Synpcc7942_1872 PE=4 SV=1	GO:0016020;;GO:0005575;;GO:0110165;;GO:0016773;;GO:0000155;;GO:0016301;;GO:0140096;;GO:0016775;;GO:0003824;;GO:0016740;;GO:0003674;;GO:0004673;;GO:0004672;;GO:0016772;;GO:0140299;;	CC:membrane;;CC:cellular_component;;CC:cellular anatomical entity;;MF:phosphotransferase activity, alcohol group as acceptor;;MF:phosphorelay sensor kinase activity;;MF:kinase activity;;MF:catalytic activity, acting on a protein;;MF:phosphotransferase activity, nitrogenous group as acceptor;;MF:catalytic activity;;MF:transferase activity;;MF:molecular_function;;MF:protein histidine kinase activit…	------	------	------	------	ENOG410XNMH	S:Function unknown	ENOG410XNMH(Pfam:DUF1821)	PF02518.30;;PF00512.29	HATPase_c;;HisKA	Histidine kinase-, DNA gyrase B-, and HSP90-like ATPase;;His Kinase A	CYT
Q31K70	Synpcc7942_2519	Synpcc7942_2519	72431410	Q31K70_SYNE7 Diguanylate cyclase/phosphodiesterase OS=Synechococcus elongatus (strain ATCC 33912 / PCC 7942 / FACHB-805) OX=1140 GN=Synpcc7942_2519 PE=4 SV=1	GO:0080090;;GO:0019222;;GO:0031326;;GO:2001141;;GO:0031323;;GO:0007165;;GO:0050789;;GO:0060255;;GO:0065007;;GO:0010468;;GO:0019219;;GO:0009987;;GO:0009889;;GO:0050794;;GO:0008150;;GO:0051171;;GO:0051252;;GO:0006355;;GO:0010556;;GO:0016020;;GO:0110165;;GO:0005886;;GO:0005575;;	BP:regulation of primary metabolic process;;BP:regulation of metabolic process;;BP:regulation of cellular biosynthetic process;;BP:regulation of RNA biosynthetic process;;BP:regulation of cellular metabolic process;;BP:signal transduction;;BP:regulation of biological process;;BP:regulation of macromolecule metabolic process;;BP:biological regulation;;BP:regulation of gene expression;;BP:regulatio…	------	------	------	------	ENOG410XNMH;;COG2199;;COG2200	S:Function unknown;;T:Signal transduction mechanisms	ENOG410XNMH(-); COG2199(-); COG2200(Diguanylate cyclase phosphodiesterase)	PF00563.24;;PF00990.25;;PF05231.18	EAL;;GGDEF;;MASE1	EAL domain;;Diguanylate cyclase, GGDEF domain;;MASE1	CYT
