# Supplementary material for: Cyanobacteria-derived near-infrared autofluorescent exosomes enabling synergistic brain lesion imaging and neuroprotection
Source: Bioact Mater. 2026 Apr 20;63:718–31. doi: 10.1016/j.bioactmat.2026.04.027 (PMC13123330; doi:10.1016/j.bioactmat.2026.04.027)
Supplement: Multimedia component 3 [file mmc3.xlsx]

## Sheet: 查看蛋白集表 exo 膜
Accession	Symbol	Protein name	Entrez ID	Description	GO_id	GO_term	KO_id	KO_name	Pathway_id	Pathway_definition	COG_id	COG_Functional Categories	COG_description	Pfam_id	Domain	Domain description	Subcellular Loc
Q31NQ2	Synpcc7942_1287	Synpcc7942_1287	72430148	Q31NQ2_SYNE7 VCBS OS=Synechococcus elongatus (strain ATCC 33912 / PCC 7942 / FACHB-805) OX=1140 GN=Synpcc7942_1287 PE=4 SV=1	GO:0098609;;GO:0009987;;GO:0008150;;GO:0007155;;GO:0007156;;GO:0098742;;GO:0016020;;GO:0110165;;GO:0005575;;GO:0019894;;GO:0003674;;GO:0042988;;GO:0043169;;GO:0001540;;GO:0043167;;GO:0005509;;GO:0046872;;GO:0033218;;GO:0042277;;GO:0008092;;GO:0005515;;GO:0005488;;	BP:cell-cell adhesion;;BP:cellular process;;BP:biological_process;;BP:cell adhesion;;BP:homophilic cell adhesion via plasma membrane adhesion molecules;;BP:cell-cell adhesion via plasma-membrane adhesion molecules;;CC:membrane;;CC:cellular anatomical entity;;CC:cellular_component;;MF:kinesin binding;;MF:molecular_function;;MF:X11-like protein binding;;MF:cation binding;;MF:beta-amyloid binding;;M…	------	------	------	------	ENOG410ZVQ4;;COG2931;;ENOG410XP4A	S:Function unknown;;	ENOG410ZVQ4(-); COG2931(-); ENOG410XP4A(domain protein)	PF00353.23	HemolysinCabind	RTX calcium-binding nonapeptide repeat	EXC
Q9KHA8	Synpcc7942_1607	Synpcc7942_1607	72430354	Q9KHA8_SYNE7 Probable porin major outer membrane protein OS=Synechococcus elongatus (strain ATCC 33912 / PCC 7942 / FACHB-805) OX=1140 GN=Synpcc7942_1607 PE=3 SV=1	GO:0006810;;GO:0008150;;GO:0008643;;GO:0071702;;GO:0051234;;GO:0051179;;GO:0016020;;GO:0005575;;GO:0110165;;GO:0005215;;GO:0015288;;GO:0022857;;GO:0015267;;GO:0003674;;GO:0022829;;GO:0022803;;	BP:transport;;BP:biological_process;;BP:carbohydrate transport;;BP:organic substance transport;;BP:establishment of localization;;BP:localization;;CC:membrane;;CC:cellular_component;;CC:cellular anatomical entity;;MF:transporter activity;;MF:porin activity;;MF:transmembrane transporter activity;;MF:channel activity;;MF:molecular_function;;MF:wide pore channel activity;;MF:passive transmembrane tr…	------	------	------	------	ENOG410ZM16;;ENOG41117KE	M:Cell wall/membrane/envelope biogenesis;;	ENOG410ZM16(Carbohydrate-selective porin OprB); ENOG41117KE(Carbohydrate-selective porin OprB)	PF04966.16;;PF00395.24	OprB;;SLH	Carbohydrate-selective porin, OprB family;;S-layer homology domain	CYT
Q8VPU8	Synpcc7942_0610	Mechanosensitive ion channel family protein	-	Q8VPU8_SYNE7 MscS Mechanosensitive ion channel OS=Synechococcus elongatus (strain ATCC 33912 / PCC 7942 / FACHB-805) OX=1140 GN=Synpcc7942_0610 PE=3 SV=1	GO:0005575;;GO:0016020;;GO:0005886;;GO:0110165;;GO:0005215;;GO:0005216;;GO:0015075;;GO:0022857;;GO:0015267;;GO:0003674;;GO:0022836;;GO:0022803;;GO:0022839;;GO:0008381;;	CC:cellular_component;;CC:membrane;;CC:plasma membrane;;CC:cellular anatomical entity;;MF:transporter activity;;MF:ion channel activity;;MF:ion transmembrane transporter activity;;MF:transmembrane transporter activity;;MF:channel activity;;MF:molecular_function;;MF:gated channel activity;;MF:passive transmembrane transporter activity;;MF:ion gated channel activity;;MF:mechanically-gated ion chann…	K22044	ybiO	------	------	COG0668	M:Cell wall/membrane/envelope biogenesis	COG0668(Mechanosensitive ion channel)	PF00924.22;;PF21082.1	MS_channel_2nd;;MS_channel_3rd	Mechanosensitive ion channel, beta-domain;;Mechanosensitive ion channel MscS, C-terminal	CYT
Q31PR1	Synpcc7942_0928	Synpcc7942_0928	72429780	Q31PR1_SYNE7 Outer envelope membrane protein OS=Synechococcus elongatus (strain ATCC 33912 / PCC 7942 / FACHB-805) OX=1140 GN=Synpcc7942_0928 PE=4 SV=1	GO:0005575;;GO:0016020;;GO:0019867;;GO:0110165;;	CC:cellular_component;;CC:membrane;;CC:outer membrane;;CC:cellular anatomical entity;;	K07277	SAM50, TOB55, bamA	------	------	COG4775	M:Cell wall/membrane/envelope biogenesis	COG4775(Gram-negative-bacterium-type cell outer membrane assembly)	PF01103.27;;PF07244.19;;PF08479.15	Omp85;;POTRA;;POTRA_2	Omp85 superfamily domain;;Surface antigen variable number repeat;;POTRA domain, ShlB-type	CYT
Q8GIT2	SEA0040	PilX_N domain-containing protein	72431376	Q8GIT2_SYNE7 Type 4 fimbrial biogenesis protein PilX N-terminal domain-containing protein OS=Synechococcus elongatus (strain ATCC 33912 / PCC 7942 / FACHB-805) OX=1140 GN=SEA0040 PE=4 SV=1	GO:0005575;;GO:0016020;;GO:0110165;;	CC:cellular_component;;CC:membrane;;CC:cellular anatomical entity;;	------	------	------	------	ENOG4112965	S:Function unknown	ENOG4112965(-)	------	------	------	CYT
Q31MQ4	Synpcc7942_1635	Synpcc7942_1635	-	Q31MQ4_SYNE7 Probable porin major outer membrane protein OS=Synechococcus elongatus (strain ATCC 33912 / PCC 7942 / FACHB-805) OX=1140 GN=Synpcc7942_1635 PE=3 SV=1	GO:0006810;;GO:0008150;;GO:0008643;;GO:0071702;;GO:0051234;;GO:0051179;;GO:0016020;;GO:0005575;;GO:0110165;;GO:0005215;;GO:0015288;;GO:0022857;;GO:0015267;;GO:0003674;;GO:0022829;;GO:0022803;;	BP:transport;;BP:biological_process;;BP:carbohydrate transport;;BP:organic substance transport;;BP:establishment of localization;;BP:localization;;CC:membrane;;CC:cellular_component;;CC:cellular anatomical entity;;MF:transporter activity;;MF:porin activity;;MF:transmembrane transporter activity;;MF:channel activity;;MF:molecular_function;;MF:wide pore channel activity;;MF:passive transmembrane tr…	------	------	------	------	ENOG410ZM16;;ENOG41117KE	M:Cell wall/membrane/envelope biogenesis;;	ENOG410ZM16(Carbohydrate-selective porin OprB); ENOG41117KE(Carbohydrate-selective porin OprB)	PF04966.16;;PF00395.24	OprB;;SLH	Carbohydrate-selective porin, OprB family;;S-layer homology domain	CYT
Q31KB0	Synpcc7942_2479	Synpcc7942_2479	-	Q31KB0_SYNE7 Pilin-like protein OS=Synechococcus elongatus (strain ATCC 33912 / PCC 7942 / FACHB-805) OX=1140 GN=Synpcc7942_2479 PE=4 SV=1	GO:0008104;;GO:0015628;;GO:0032940;;GO:0098776;;GO:0071806;;GO:0070727;;GO:0055085;;GO:0071705;;GO:0071702;;GO:0033036;;GO:0006810;;GO:0140352;;GO:0009306;;GO:0009987;;GO:0045184;;GO:0008150;;GO:0071692;;GO:0051234;;GO:0051179;;GO:0051641;;GO:0046903;;GO:0035592;;GO:0015031;;GO:0015627;;GO:0016020;;GO:0110165;;GO:0005886;;GO:0032991;;GO:0005575;;	BP:protein localization;;BP:protein secretion by the type II secretion system;;BP:secretion by cell;;BP:protein transport across the cell outer membrane;;BP:protein transmembrane transport;;BP:cellular macromolecule localization;;BP:transmembrane transport;;BP:nitrogen compound transport;;BP:organic substance transport;;BP:macromolecule localization;;BP:transport;;BP:export from cell;;BP:protein …	------	------	------	------	COG2165;;ENOG410ZS3Q	S:Function unknown;;U:Intracellular trafficking, secretion, and vesicular transport	COG2165(Periplasmic Protein); ENOG410ZS3Q(-)	------	------	------	CYT
Q31KA6	Synpcc7942_2483	PilX_N domain-containing protein	-	Q31KA6_SYNE7 Type 4 fimbrial biogenesis protein PilX N-terminal domain-containing protein OS=Synechococcus elongatus (strain ATCC 33912 / PCC 7942 / FACHB-805) OX=1140 GN=Synpcc7942_2483 PE=4 SV=1	GO:0005575;;GO:0016020;;GO:0110165;;	CC:cellular_component;;CC:membrane;;CC:cellular anatomical entity;;	------	------	------	------	ENOG4112965	S:Function unknown	ENOG4112965(-)	------	------	------	CYT
Q31S61	Synpcc7942_0076	Synpcc7942_0076	72428884	Q31S61_SYNE7 Extracellular solute-binding protein, family 3 OS=Synechococcus elongatus (strain ATCC 33912 / PCC 7942 / FACHB-805) OX=1140 GN=Synpcc7942_0076 PE=4 SV=1	GO:0016020;;GO:0005575;;GO:0110165;;GO:0015075;;GO:0005215;;GO:0005216;;GO:0015276;;GO:0022857;;GO:0015267;;GO:0003674;;GO:0022836;;GO:0022834;;GO:0022803;;GO:0022839;;	CC:membrane;;CC:cellular_component;;CC:cellular anatomical entity;;MF:ion transmembrane transporter activity;;MF:transporter activity;;MF:ion channel activity;;MF:ligand-gated ion channel activity;;MF:transmembrane transporter activity;;MF:channel activity;;MF:molecular_function;;MF:gated channel activity;;MF:ligand-gated channel activity;;MF:passive transmembrane transporter activity;;MF:ion gat…	K02030	ABC.PA.S	------	------	COG0834;;COG0765	E:Amino acid transport and metabolism;;	COG0834((ABC) transporter); COG0765(amino acid AbC transporter)	PF00497.24;;PF10613.13	SBP_bac_3;;Lig_chan-Glu_bd	Bacterial extracellular solute-binding proteins, family 3;;Ligated ion channel L-glutamate- and glycine-binding site	CYT
Q31KQ1	Synpcc7942_2338	Energy transducer TonB	72431225	Q31KQ1_SYNE7 TonB C-terminal domain-containing protein OS=Synechococcus elongatus (strain ATCC 33912 / PCC 7942 / FACHB-805) OX=1140 GN=Synpcc7942_2338 PE=4 SV=1	GO:0005575;;GO:0016020;;GO:0110165;;	CC:cellular_component;;CC:membrane;;CC:cellular anatomical entity;;	------	------	------	------				------	------	------	CYT
Q31PJ5	Synpcc7942_0994	Lipoprotein	-	Q31PJ5_SYNE7 Lipoprotein OS=Synechococcus elongatus (strain ATCC 33912 / PCC 7942 / FACHB-805) OX=1140 GN=Synpcc7942_0994 PE=4 SV=1	GO:0005575;;GO:0016020;;GO:0110165;;	CC:cellular_component;;CC:membrane;;CC:cellular anatomical entity;;	------	------	------	------	ENOG4112B2W	S:Function unknown	ENOG4112B2W(-)	------	------	------	CYT
Q31LV5	Synpcc7942_1934	Synpcc7942_1934	-	Q31LV5_SYNE7 D-alanyl-D-alanine carboxypeptidase/D-alanyl-D-alanine-endopeptidase OS=Synechococcus elongatus (strain ATCC 33912 / PCC 7942 / FACHB-805) OX=1140 GN=Synpcc7942_1934 PE=3 SV=1	GO:0006807;;GO:0071704;;GO:0008150;;GO:0008152;;GO:0006508;;GO:0044238;;GO:1901564;;GO:0019538;;GO:0043170;;GO:0016020;;GO:0110165;;GO:0005575;;GO:0008238;;GO:0003674;;GO:0009002;;GO:0008233;;GO:0008236;;GO:0004180;;GO:0004185;;GO:0070008;;GO:0016787;;GO:0017171;;GO:0140096;;GO:0003824;;	BP:nitrogen compound metabolic process;;BP:organic substance metabolic process;;BP:biological_process;;BP:metabolic process;;BP:proteolysis;;BP:primary metabolic process;;BP:organonitrogen compound metabolic process;;BP:protein metabolic process;;BP:macromolecule metabolic process;;CC:membrane;;CC:cellular anatomical entity;;CC:cellular_component;;MF:exopeptidase activity;;MF:molecular_function;;…	K07259	dacB	map00550	Peptidoglycan biosynthesis	COG2027	M:Cell wall/membrane/envelope biogenesis	COG2027(D-alanyl-D-alanine carboxypeptidase)	PF02113.19	Peptidase_S13	D-Ala-D-Ala carboxypeptidase 3	CYT
Q8GIS8	SEA0044	Prepilin-type N-terminal cleavage/methylation domain-containing protein	-	Q8GIS8_SYNE7 Type II secretion system protein OS=Synechococcus elongatus (strain ATCC 33912 / PCC 7942 / FACHB-805) OX=1140 GN=SEA0044 PE=4 SV=1	GO:0005575;;GO:0016020;;GO:0110165;;	CC:cellular_component;;CC:membrane;;CC:cellular anatomical entity;;	------	------	------	------				------	------	------	CYT
Q31S88	Synpcc7942_0049	Synpcc7942_0049	-	Q31S88_SYNE7 Pilin polypeptide PilA-like OS=Synechococcus elongatus (strain ATCC 33912 / PCC 7942 / FACHB-805) OX=1140 GN=Synpcc7942_0049 PE=4 SV=1	GO:0008104;;GO:0015628;;GO:0032940;;GO:0098776;;GO:0071806;;GO:0070727;;GO:0055085;;GO:0071705;;GO:0071702;;GO:0033036;;GO:0006810;;GO:0140352;;GO:0009306;;GO:0009987;;GO:0045184;;GO:0008150;;GO:0071692;;GO:0051234;;GO:0051179;;GO:0051641;;GO:0046903;;GO:0035592;;GO:0015031;;GO:0015627;;GO:0016020;;GO:0110165;;GO:0032991;;GO:0005575;;	BP:protein localization;;BP:protein secretion by the type II secretion system;;BP:secretion by cell;;BP:protein transport across the cell outer membrane;;BP:protein transmembrane transport;;BP:cellular macromolecule localization;;BP:transmembrane transport;;BP:nitrogen compound transport;;BP:organic substance transport;;BP:macromolecule localization;;BP:transport;;BP:export from cell;;BP:protein …	K02650	pilA	map02020	Two-component system	ENOG410XUCS;;COG2165	U:Intracellular trafficking, secretion, and vesicular transport;;	ENOG410XUCS(Competence protein); COG2165(General secretion pathway protein)	PF07963.16	N_methyl	Prokaryotic N-terminal methylation motif	EXC
Q31LP8	mscL	Large-conductance mechanosensitive channel	72430864	MSCL_SYNE7 Large-conductance mechanosensitive channel OS=Synechococcus elongatus (strain ATCC 33912 / PCC 7942 / FACHB-805) OX=1140 GN=mscL PE=3 SV=1	GO:0005575;;GO:0016020;;GO:0005886;;GO:0110165;;GO:0005215;;GO:0005216;;GO:0015075;;GO:0022857;;GO:0015267;;GO:0003674;;GO:0022836;;GO:0022803;;GO:0022839;;GO:0008381;;	CC:cellular_component;;CC:membrane;;CC:plasma membrane;;CC:cellular anatomical entity;;MF:transporter activity;;MF:ion channel activity;;MF:ion transmembrane transporter activity;;MF:transmembrane transporter activity;;MF:channel activity;;MF:molecular_function;;MF:gated channel activity;;MF:passive transmembrane transporter activity;;MF:ion gated channel activity;;MF:mechanically-gated ion chann…	K03282	mscL	------	------	COG1970	M:Cell wall/membrane/envelope biogenesis	COG1970(Channel that opens in response to stretch forces in the membrane lipid bilayer. May participate in the regulation of osmotic pressure changes within the cell (By similarity))	PF01741.22	MscL	Large-conductance mechanosensitive channel, MscL	CYT
